# Supplementary material for: Study Protocol for a Controlled Trial of Nutrition Education Intervention about Celiac Disease in Primary School: ZELIAKIDE Project
Source: Nutrients. 2024 Jan 23;16(3):338. doi: 10.3390/nu16030338 (PMC10857138; doi:10.3390/nu16030338)
Supplement: Supplementary file 1 [file nutrients-16-00338-s001.zip]

Archive with 1 entries (1 files):
- nutrients-2814965-supplementary.pdf
